# Supplementary material for: Magnetic resonance image-based brain age as a discriminator of dementia conversion in patients with amyloid-negative amnestic mild cognitive impairment
Source: Sci Rep. 2023 Dec 18;13:22467. doi: 10.1038/s41598-023-49465-8 (PMC10725862; doi:10.1038/s41598-023-49465-8)
Supplement: Supplementary file 1 — Supplementary Information. [file 41598_2023_49465_MOESM1_ESM.xlsx]

## Sheet: Supp1
	< Supplementary Table 1. Demographics and baseline characteristics of the subjects divided based on the comparison of brain age and the actual age>
		Younger (n=25)	Older (n=66)	p-value
	Age of onset (years)	65.44±9.51	72.92±7.75	0.001*
	Age at diagnosis (years)	68.56±8.45	74.98±7.43	0.002*
	Age at MRI scan (years)	68.20±8.74	74.80±7.66	0.002*
	Duration from onset to diagnosis (months)	39.88±38.74	27.61±20.94	0.666
	Sex (female)	10 (40.00%)	43 (65.15%)	0.053
	Education (months)	10.88±4.91	8.94±5.57	0.198
	ApoE genotype (e4 carrier%)	2 (8.00%)	14 (21.22%)	0.261
	K-MMSE	26.96±3.79	24.32±4.25	0.003*
	CDR	0.50±0.00	0.52±0.11	0.284
	The Student t-test was performed on normally distributed data. For continuous variables that did not show normal distributions, the Kruskal-Wallis test was performed. Group differences in dichotomous variables were evaluated using the χ2 test.
	Abbreviation: MRI, Magnetic resonance imaging; K-MMSE, Korean version Mini-Mental State Examination; CDR, Clinical Dementia Rating.
	*p-value < 0.05

## Sheet: Supp2
	< Supplementary Table 2. Clinical features analysis in groups 1,2 and 4 >
	Diagnostic Test	Group 1	Group 2	Group 4	chi-sqaured	p-value	Group 2 - Group 4	Group 1 - Group 4	Group 1 - Group 2
	K-MMSE	26.96 ± 3.79	25.42 ± 3.85	23.19 ± 4.40	12.140	0.002*	0.059	0.003*	0.059
	HTN	0.48 ± 0.51	0.68 ± 0.47	0.56 ± 0.50	2.341	0.310	0.522	0.546	0.404
	DM	0.20 ± 0.41	0.44 ± 0.50	0.38 ± 0.49	3.752	0.153	0.593	0.238	0.169
	LDL	112.38 ± 22.46	112.70 ± 31.38	128.13 ± 34.94	3.494	0.174	0.212	0.212	0.746
	HDL	53.21 ± 14.62	48.82 ± 8.48	55.10 ± 15.82	2.515	0.284	0.369	0.734	0.462
	CDR SOB	1.34 ± 0.90	1.41 ± 0.70	2.42 ± 1.36	16.667	0.000*	0.001*	0.001*	0.382
	GDS	3.08 ± 0.41	3.03 ± 0.17	3.25 ± 0.51	5.929	0.052	0.052	0.276	0.475
	digit span(F)	-0.40 ± 1.17	-0.02 ± 1.18	0.10 ± 1.22	2.669	0.263	0.733	0.256	0.450
	digit span(B)	-0.52 ± 1.20	-0.23 ± 1.17	-0.31 ± 1.37	1.081	0.583	0.714	0.716	0.714
	K-BNT	-0.47 ± 0.98	-0.52 ± 0.93	-1.17 ± 1.30	5.671	0.059	0.078	0.078	0.73
	RCFT copy	0.05 ± 1.04	-0.06 ± 0.88	-0.41 ± 1.46	1.034	0.596	0.681	0.611	0.611
	SVLT-E immediate	-1.16 ± 0.73	-0.90 ± 0.84	-1.13 ± 0.76	2.085	0.353	0.378	0.823	0.379
	SVLT-E delayed	-1.32 ± 1.06	-1.35 ± 0.70	-1.50 ± 0.85	0.861	0.650	0.664	0.664	0.664
	SVLT-E recognition	-0.59 ± 1.18	-0.96 ± 1.05	-0.97 ± 1.25	2.197	0.333	0.878	0.304	0.304
	RCFT immediate	-0.48 ± 1.06	-0.57 ± 0.88	-1.07 ± 0.72	5.934	0.051	0.069	0.101	0.937
	RCFT delayed	-0.59 ± 0.84	-0.60 ± 0.83	-1.28 ± 0.68	12.283	0.002*	0.004*	0.009*	0.918
	RCFT recognition	-0.72 ± 1.80	-0.53 ± 1.04	-1.38 ± 1.08	10.156	0.006*	0.005*	0.123	0.240
	COWAT animal	-0.19 ± 1.93	-0.33 ± 1.27	-1.17 ± 0.98	9.332	0.009*	0.014*	0.015*	0.806
	COWAT supermarket	-0.3 ± 1.12	-0.35 ± 1.28	-0.90 ± 0.68	4.811	0.090	0.247	0.073	0.577
	COWAT Phonemic	-0.69 ± 1.04	-0.40 ± 1.02	-0.82 ± 0.82	2.556	0.279	0.341	0.823	0.447
	Stroop color reading	-1.04 ± 1.23	-0.70 ± 1.32	-1.04 ± 1.19	0.774	0.679	0.877	0.929	0.877
	S-GDS	13.16 ± 7.54	14.22 ± 9.09	13.16 ± 6.30	0.262	0.877	0.872	0.872	0.872
	Folate	10.41 ± 7.06	9.97 ± 6.27	10.15 ± 6.54	0.028	0.986	0.961	0.962	0.962
	Vit. B12	669.50 ± 332.53	730.62 ± 307.31	655.59 ± 290.64	1.447	0.485	0.486	0.957	0.486
	T-Ca.	9.14 ± 0.47	9.09 ± 0.43	9.12 ± 0.45	0.599	0.741	0.835	0.835	0.835
	albumin	3.99 ± 0.37	3.88 ± 0.39	3.82 ± 0.41	0.795	0.672	0.751	0.751	0.751
	Thyroid	0.04 ± 0.20	0.03 ± 0.17	0.00 ± 0.00	1.171	0.557	0.521	0.521	0.845
	ideomotor	0.04 ± 0.20	0.24 ± 0.43	0.34 ± 0.48	7.544	0.023*	0.339	0.018*	0.063
	Lt/Rt	0.08 ± 0.28	0.12 ± 0.33	0.16 ± 0.37	0.765	0.682	0.658	0.658	0.658
	Calcul.	0.20 ± 0.41	0.15 ± 0.36	0.28 ± 0.46	1.793	0.408	0.567	0.604	0.604
	apathy	0.20 ± 0.41	0.21 ± 0.41	0.41 ± 0.50	4.240	0.120	0.152	0.152	0.965
	sleep disturbance	0.16 ± 0.37	0.26 ± 0.45	0.25 ± 0.44	0.982	0.612	0.899	0.628	0.628
	K-NPI	3.52 ± 5.44	6.48 ± 11.48	8.72 ± 14.14	4.455	0.108	0.331	0.117	0.331
	For continuous variables that did not show normal distributions, the Kruskal-Wallis test was performed. After the Kruskal-Wallis test, the post hoc test was performed using Benjamin Hochberg's p-value-adjusted method. Age, sex, and education were not adjusted because the effect of age, sex, and education level on each test was 0, or the effect on the test in each group was not all the same.
	Group 1, Brain age-younger non-converters (N = 22); Group 2, Brain age-older non-converters (N = 34); Group 3, Brain age-younger converters (N = 3); Group 4, Brain age-older converters (N = 32). As the number of the group 3 was very few, comparison was done only in the groups 1,2 and 4.
	Abbreviation: K-MMSE, Korean version of mini-mental status examination; HTN, hypertension; DM, diabetes mellitus; LDL, low density lipoprotein; HDL, high density lipoprotein; CDR SOB, clinical dementia rating sum of box scores; GDS, global deterioration scale; K-BNT, Korean version of Boston Naming test; RCFT, Rey complex figure test; SVLT, Seoul verbal learning test; COWAT, controlled oral word …
	*p-value < 0.05

## Sheet: Supp3
	< Supplementary Table 3.> Dementia conversion risk by brain age
		Converter	Non-Converter
	Brain age < Actual chronological age	3	22
	Brain age > Actual chronological age	32	34
	Comparison between younger by brain age group and older brain age group in dementia conversion. Patients with MCI having a brain age older than their actual age showed higher rate in terms of dementia conversion

## Sheet: Supp4
	< Supplementary Table 4. The twelve regions of interest selected for the formula of the brain age >
	ROI GM Volume	CN(ml)	AD(ml)	p-value
	Frontal lobe, RH	88.05	77.84	<0.001
	, LH	86.34	75.88	<0.001
	Temporal lobe, RH	58.32	49.47	<0.001
	, LH	61.39	52.81	<0.001
	Parietal lobe, RH	61.33	53.35	<0.001
	, LH	58.85	51.01	<0.001
	Occipital lobe, RH	24.59	22.73	<0.001
	, LH	23.49	21.66	<0.001
	Lateral ventricle, RH	13.56	26.37	<0.001
	, LH	15.19	28.74	<0.001
	Hippocampus, RH	5.03	4.77	<0.001
	, LH	4.67	4.61	0.0261
	The selection of the ROIs is based on identifying 12 regions that exhibit marked differences by t-test in volume between cognitively normal individuals and those with cognitive abnormalities such as mild cognitive impairment and dementia.

## Sheet: Supp F1
<Supplementary Figure 1. Cox proportional hazards ratio of baseline characteristics and brain age gap>
